# Supplementary material for: Role of economic evidence in coverage decision-making in South Korea
Source: PLoS One. 2018 Oct 24;13(10):e0206121. doi: 10.1371/journal.pone.0206121 (PMC6200251; doi:10.1371/journal.pone.0206121)
Supplement: S1 Table — (XLSX) [file pone.0206121.s001.xlsx]

## Sheet: Sheet1
Drug	A_Prior submission 0 - first submission 1- considered before	Availability of substitutes 0-others 1-limited substitutes 2-no substitute	Budget impact 0- less than 1 billion wons 1- 1 billion -5 billion wons 2- 5 billion - 10 billion wons 3- more than 10billion wons	Severity disease 0-others 1-for disease that are included in severe disease category	Availability of H2H trials 0-YES 1-NO	Uncertainty 0-certain 1-uncertain 2-very uncertain	policy change 0-before Nov. 2013 1-after Nov. 2013	PBCAC decisions 0-Rejected 1-Accepted
AA1	0	1	0	0	0	2	0	0
AA2	1	1	0	0	0	1	0	0
AA3	1	1	0	0	0	0	0	0
AA4	1	1	1	0	0	0	1	0
AA5	1	1	1	0	0	1	1	0
AB1	0	1	3	1	0	2	0	0
AB2	1	1	0	1	0	1	0	1
AC1	0	1	3	1	1	2	0	0
AC2	1	1	1	1	0	2	0	0
AC3	1	1	3	1	0	0	1	1
AD1	0	1	2	1	0	2	0	0
AD2	1	1	1	1	0	0	0	1
AE1	0	1	3	0	0	2	0	0
AE2	1	1	3	0	0	0	0	1
AF1	0	2	1	0	0	2	0	1
AG1	0	0	0	0	1	1	0	1
AH1	0	0	1	1	0	1	0	0
AH2	1	0	3	1	0	2	1	0
AI1	0	1	2	0	0	2	0	0
AJ1	0	1	1	0	0	0	0	1
AJ2	1	1	1	0	0	1	0	1
AJ3	1	1	1	0	0	0	0	1
AK1	0	0	2	1	1	1	0	1
AL1	0	0	2	0	0	2	0	0
AL2	1	0	0	0	0	1	0	1
AM1	0	0	1	0	1	1	0	1
AN1	0	1	1	0	0	1	0	1
AO1	0	1	1	1	1	1	0	1
AP1	0	0	1	0	0	2	0	0
AP2	1	0	0	0	0	2	0	0
AP3	1	0	0	0	0	0	0	1
AQ1	0	0	2	0	0	1	0	1
AQ2	1	0	2	0	0	0	0	1
AR1	0	1	1	1	1	1	0	1
AR2	0	1	0	0	1	1	0	0
AS1	0	0	2	1	0	2	0	0
AT1	0	2	2	0	0	2	0	0
AT2	1	2	1	0	0	0	0	1
AT3	1	2	0	0	0	0	0	0
AU1	1	0	1	0	1	2	0	0
AV1	0	1	3	0	0	0	0	1
AV2	1	0	3	0	0	0	0	1
AW1	0	1	1	1	1	0	1	0
AX1	0	1	3	1	0	2	0	0
AX2	1	1	3	1	0	2	0	0
AX3	1	1	3	1	0	2	0	0
AX4	1	1	3	1	0	2	0	0
AX5	1	1	3	1	0	0	1	1
AY1	0	1	0	0	1	1	0	1
AZ1	0	2	1	0	0	2	0	0
AZ2	1	2	1	0	0	2	0	1
BA1	0	0	1	1	0	1	0	1
BB1	0	2	1	0	0	0	0	1
BC1	0	1	2	1	1	2	1	0
BC2	1	1	1	1	1	1	1	1
BD1	0	1	1	1	0	1	0	0
BD2	1	0	1	1	0	0	1	1
BE1	0	2	1	0	0	0	0	1
BF1	0	2	2	1	0	2	1	0
BG1	0	1	2	1	0	1	0	0
BH1	0	1	3	1	0	1	1	1
BI1	0	1	1	1	0	2	1	0
BJ1	0	1	3	1	0	1	1	0
BJ2	1	1	3	1	0	0	1	0
BJ3	1	1	3	1	0	0	1	1
BK1	0	1	1	1	0	1	1	1
BL1	0	0	1	0	0	0	1	1
BM1	0	0	3	0	0	1	1	1
BM2	0	0	3	0	1	1	1	0
BN1	0	1	3	1	0	1	1	0
BO1	0	0	2	0	0	2	1	0
BP1	0	1	1	1	0	1	1	1
BQ1	0	1	0	1	1	1	1	1
BQ2	0	1	0	1	0	1	1	0
BR1	0	1	2	1	0	0	1	1
BS1	0	1	2	1	0	2	1	0
BS2	1	1	2	1	0	1	1	1
BT1	0	2	2	1	0	1	1	0
BT2	1	2	2	1	0	1	1	1
BU1	0	1	1	0	0	1	1	1
BV1	0	2	1	1	0	1	1	1
BW1	0	1	2	1	0	2	1	0
BX1	0	1	3	0	1	1	1	1
BX2	0	0	3	0	1	1	1	0
BY1	0	1	1	1	0	1	1	1
BZ1	0	0	3	0	1	1	1	0
BZ2	0	1	3	0	0	1	1	1
CA1	0	1	2	0	0	2	1	1
CB1	0	0	3	1	1	1	1	0
CB2	0	1	1	1	0	1	1	0
CC1	0	1	1	1	0	0	1	1
